# Supplementary material for: NFAT-dependent and -independent exhaustion circuits program maternal CD8 T cell hypofunction in pregnancy
Source: J Exp Med. 2021 Dec 9;219(1):e20201599. doi: 10.1084/jem.20201599 (PMC8666877; doi:10.1084/jem.20201599)
Supplement: Table S1 — lists HLA specificities of donors and recipients. [file JEM_20201599_TableS1.xlsx]

## Sheet: Offspring Donor Recipients
Table S1. HLA specificities of donors and recipients
Offspring Donor (n=31)
	Recipient HLA						Donor HLA
Recipient of offspring donor	A1	A2	B1	B2	DR1	DR2	A1	A2	B1	B2	DR1	DR2
1	31	97	44	51	4	13	23	31	44	57	4	13
2	2	68	61	98	4	98	2	68	39	98	4	0
3	3	32	7	51	1	15	11	32	60	51	1	15
4	2	3	61	44	1	4	2	98	61	50	1	4
5	2	11	51	62	4	13	2	26	55	62	4	13
6	24	34	62	75	4	15	2	34	62	75	4	15
7	1	11	8	60	15	17	1	2	8	27	15	17
8	1	29	35	63	11	13	1	2	35	63	11	13
9	2	26	62	38	4	13	1	26	8	38	4	13
10	30	26	8	37	10	17	30	68	8	71	10	17
11	30	2	57	49	11	13	30	74	57	58	11	13
12	30	29	18	44	17	15	30	31	18	60	17	15
13	24	34	38	35	15	12	24	98	51	35	15	12
14	68	68	52	62	8	15	68	90	52	98	8	15
15	1	98	8	47	15	17	1	98	8	98	15	17
16	2	29	8	62	7	17	2	98	18	62	7	17
17	23	33	7	41	7	14	3	33	7	98	7	14
18	2	98	37	56	10	8	2	26	38	56	10	8
19	1	11	8	27	15	17	24	11	51	27	15	17
20	3	11	7	97	15	97	3	11	7	97	15	0
21	11	1	8	8	17	4	11	32	8	60	17	4
22	30	11	44	7	7	13	30	33	44	65	7	13
23	3	11	8	51	17	15	1	11	8	51	17	15
24	23	2	62	44	7	8	23	24	39	44	7	8
25	25	2	18	44	1	11	25	33	18	98	1	11
26	11	1	35	44	4	11	11	24	39	44	4	11
27	29	2	44	60	7	11	29	30	44	50	7	11
28	1	30	57	65	1	13	2	30	35	65	1	13
29	3	2	37	27	7	10	3	33	37	65	7	10
30	2	68	55	57	16	4	24	68	55	35	16	4
31	25	33	44	50	3	4	2	33	44	50	3	4

## Sheet: Non-Offspring Donor Recipients
Table S1. HLA specificities of donors and recipients
Non-Offspring Donor (n=31)
	Recipient HLA						Donor 1 HLA						Donor 2 HLA
Recipient of two non-offspring donors	A1	A2	B1	B2	DR1	DR2	A1	A2	B1	B2	DR1	DR2	A1	A2	B1	B2	DR1	DR2
32	1	2	8	60	13	17	1	2	8	60	13	17	1	2	8	60	13	17
33	25	26	8	49	15	17	25	26	8	49	15	17	25	26	8	49	15	17
34	2	24	35	39	4	8	2	24	35	39	4	8	2	24	35	39	4	8
35	1	3	8	35	1	17	1	3	8	35	1	17	1	3	8	35	1	17
36	1	2	7	8	1	15	1	2	7	8	1	15	1	2	7	8	1	15
37	3	29	35	44	1	7	3	29	35	44	1	7	3	29	35	44	1	7
38	1	2	8	62	3	4	1	2	8	62	3	4	1	2	8	62	3	4
39	2	3	18	51	7	17	2	3	51	98	7	17	2	3	51	98	7	17
40	1	24	8	60	17	4	1	24	8	60	17	4	1	24	8	60	17	4
41	1	2	27	52	1	7	1	2	27	44	1	7	1	2	27	44	1	7
42	3	11	7	35	15	11	3	11	7	35	15	11	3	11	7	35	15	11
43	2	68	44	60	4	7	2	28	44	60	4	7	2	28	44	60	4	7
44	1	32	8	27	1	17	1	32	8	27	1	17	1	32	8	27	1	17
45	1	2	7	8	15	17	1	2	7	8	15	17	1	2	7	8	15	17
46	1	3	7	8	15	17	1	3	7	8	15	17	1	3	7	8	15	17
47	2	30	18	56	1	17	2	30	18	56	1	17	2	30	18	56	1	17
48	1	29	8	44	3	7	1	29	8	44	3	7	1	29	8	44	3	7
49	23	68	39	44	4	13	23	68	39	44	4	13	23	68	39	44	4	13
50	1	2	57	60	7	13	1	2	57	60	7	13	1	2	57	60	7	13
51	1	11	8	55	14	17	1	11	8	55	14	17	1	11	8	55	14	17
52	1	2	8	60	3	13	1	2	8	60	3	13	1	2	8	60	3	13
53	3	97	7	97	16	97	3	97	7	97	160	0	3	97	7	97	160	0
54	1	24	8	35	5	17	1	24	8	35	5	17	1	24	8	35	5	17
55	1	2	7	57	7	15	1	2	7	57	7	15	1	2	7	57	7	15
56	24	98	13	44	7	13	24	98	13	44	7	13	24	98	13	44	7	13
57	2	29	44	62	4	7	2	29	44	62	4	7	2	29	44	62	4	7
58	1	3	8	35	1	17	1	3	8	35	1	17	1	3	8	35	1	17
59	2	24	7	13	7	15	2	24	7	13	7	15	2	24	7	13	7	15
60	2	3	62	35	1	4	2	3	35	62	1	4	2	3	35	62	1	4
61	1	3	8	18	11	17	1	3	8	18	11	17	1	3	8	18	11	17
62	2	29	44	62	4	7	2	29	44	62	4	7	2	29	44	62	4	7
