# Supplementary material for: NFAT-dependent and -independent exhaustion circuits program maternal CD8 T cell hypofunction in pregnancy
Source: J Exp Med. 2021 Dec 9;219(1):e20201599. doi: 10.1084/jem.20201599 (PMC8666877; doi:10.1084/jem.20201599)
Supplement: Table S3 — shows differentially expressed genes pOVA versus gOVA. [file JEM_20201599_TableS3.xlsx]

## Sheet: Sheet1
Table S3. Differentially Expressed Genes pOVA vs. gOVA
Gene	logFC	logCPM	PValue	FDR
Anxa1	-3.03142	5.50719	5.51588e-52	6.0261e-48
Capg	-1.83478	7.10347	6.25261e-31	3.41549e-27
Lgals3	-1.42898	7.21647	3.13432e-27	1.14141e-23
Hrh4	-5.75397	2.48591	2.35203e-26	6.42399e-23
Ctnna1	-1.5927	4.90862	4.67968e-25	1.02251e-21
Cxcr6	-1.15266	8.70669	3.19222e-19	4.73029e-16
Nacc2	-2.96114	3.66743	2.89902e-19	4.73029e-16
Ifitm2	-6.29905	3.61313	3.46383e-19	4.73029e-16
Rgcc	-1.16674	5.4284	5.57532e-17	6.76782e-14
Ifitm3	-3.34581	2.54546	2.50937e-16	2.74149e-13
Adam8	-1.99435	3.64161	4.22987e-16	4.20103e-13
Amica1	-1.09618	7.28382	9.48954e-15	7.40523e-12
Cyp2s1	-2.81105	3.41253	1.50193e-13	1.02553e-10
Dlg5	-3.29728	2.61638	2.48425e-13	1.5965e-10
Ifitm1	-7.39706	5.90838	2.84141e-13	1.72458e-10
Csf1	-4.20636	2.32098	1.35244e-12	7.77653e-10
Prss12	-0.874633	6.07637	1.60193e-12	8.75054e-10
Fam129b	-1.89998	4.77782	2.97435e-12	1.50841e-09
Ctnnd2	-5.48048	0.998823	3.03752e-12	1.50841e-09
AA467197	-3.16324	1.51301	5.95175e-12	2.82708e-09
Ccr10	-5.06318	2.17142	6.80225e-12	3.09644e-09
Rgmb	-1.54583	4.3	1.57936e-11	6.90179e-09
S100a4	-1.13411	5.83751	2.08004e-11	8.74018e-09
Cd40lg	-2.35991	4.05967	2.67612e-11	1.04416e-08
Prss16	-2.19949	3.16477	6.66397e-11	2.51048e-08
Trpm6	-8.07862	-0.0435321	3.30298e-10	1.12766e-07
Dkkl1	-1.27884	4.38527	1.81453e-09	5.66394e-07
Rnf39	-2.68231	1.14134	6.30009e-09	1.86023e-06
Pilrb1	-3.23834	0.4849	9.43724e-09	2.71321e-06
Rgs10	-1.05488	5.48198	2.09202e-08	5.86035e-06
Lmna	-1.05869	5.19634	3.05713e-08	8.3498e-06
Sema4f	-0.783343	6.01908	3.45013e-08	9.19334e-06
Id2	-0.561796	9.31927	3.6505e-08	9.49565e-06
Itgax	-1.52499	4.31048	4.45565e-08	1.13205e-05
Vim	-0.525	8.8701	5.80634e-08	1.38271e-05
Ly6a	-1.05488	6.99891	5.82192e-08	1.38271e-05
Ccr2	-1.29056	6.3269	7.48739e-08	1.74042e-05
Adgrg3	-1.61906	3.14341	9.33697e-08	2.12513e-05
Ms4a4c	-0.646468	7.38203	1.3475e-07	2.87698e-05
Cdh1	-1.5585	3.40486	1.36936e-07	2.87698e-05
Dnajc15	-0.725747	7.75763	2.74005e-07	5.64811e-05
Lcn4	-1.04335	4.32552	3.51649e-07	6.93273e-05
Itsn1	-2.38993	2.76481	5.49677e-07	0.000103538
Mapk12	-1.85772	2.9126	5.59212e-07	0.000103549
Klrc1	-0.574392	8.25108	6.23086e-07	0.000111594
Gzma	-0.519875	7.93437	9.1859e-07	0.000152054
Hid1	-0.467933	7.74429	9.53988e-07	0.000153269
Satb1	-1.13224	8.67087	1.26674e-06	0.000197702
Fut7	-1.7641	3.53828	1.75207e-06	0.000269597
S100a6	-0.706402	7.73352	1.96567e-06	0.000291547
Dapk1	-6.3069	0.358489	1.97478e-06	0.000291547
Cd2	-0.476391	9.40898	2.03895e-06	0.000297007
Prss30	-1.80909	2.31307	2.12813e-06	0.000305919
Tnfrsf18	-0.526558	6.9505	2.23088e-06	0.000316524
Mal	-3.62345	0.477959	2.78899e-06	0.000390637
Ret	-1.89135	3.50421	3.19618e-06	0.000436479
Tle1	-0.998075	4.72557	3.25851e-06	0.000438701
Rps7	-0.585161	8.11512	4.94752e-06	0.000635901
Scp2	-0.421824	7.84246	5.14498e-06	0.000653592
Lgals1	-0.599364	8.35581	5.95699e-06	0.000748047
Itgae	-1.62674	4.12426	7.30613e-06	0.000886883
Prdx4	-1.25694	3.33798	8.03518e-06	0.000949317
Faah	-0.438702	7.81629	1.07203e-05	0.00120741
Ly6c2	-0.824082	9.65403	1.14989e-05	0.00126894
Dennd2c	-5.83545	0.93864	1.31336e-05	0.00143485
Fxyd5	-0.436157	9.94286	1.39747e-05	0.00151099
Klrd1	-0.561058	7.92055	1.41072e-05	0.00151099
Thy1	-0.517208	6.70397	1.67334e-05	0.00177488
Vps37b	-0.490645	7.99022	1.76931e-05	0.00184093
Abhd15	-0.876593	4.27078	2.47048e-05	0.00249907
Il2ra	-0.99048	3.09867	2.59098e-05	0.00259692
Rpl41	-0.605075	7.3608	2.8667e-05	0.00281479
B4galnt4	-2.26159	1.56213	2.88565e-05	0.00281479
Pacs2	-0.620404	5.50749	3.0131e-05	0.00288756
Gm14085	-0.46485	7.24448	3.55775e-05	0.00332208
Ndufa9	-0.4614	7.24824	3.78317e-05	0.0034732
Ptgfrn	-2.45487	0.785832	3.88287e-05	0.00350582
Anxa5	-0.405418	7.37418	3.98934e-05	0.00357242
Fam162a	-0.558564	5.41991	4.07256e-05	0.0036173
Ptgdr2	-6.97279	-0.648543	4.27554e-05	0.00376695
Slc37a3	-0.514317	5.77414	4.74605e-05	0.00401943
Galnt3	-1.41768	2.61269	4.70253e-05	0.00401943
Napb	-5.44932	-0.181328	4.72107e-05	0.00401943
Tob1	-0.436599	6.86082	5.14865e-05	0.00432685
Zfp146	-1.32718	2.57189	5.25287e-05	0.00438074
Fam46a	-0.488542	6.82601	5.89298e-05	0.00484066
Ggt1	-0.747626	5.22706	6.32499e-05	0.00508092
Malat1	-0.460061	12.293	6.72278e-05	0.00528391
D830046C22Rik	-4.23044	0.261229	6.70799e-05	0.00528391
Rpl11	-0.559374	6.88142	6.90848e-05	0.00539108
Qpct	-0.903143	4.18321	7.15369e-05	0.00554284
Plec	-0.374876	8.30863	7.25039e-05	0.0055782
Cd101	-0.61856	5.12447	7.398e-05	0.00561272
Snrpd3	-0.589265	6.63499	7.94983e-05	0.00596369
Xcr1	-1.28266	2.52409	8.88531e-05	0.00660354
Cd47	-0.389866	9.39692	9.30619e-05	0.00668883
Ccr7	-0.574883	8.88983	9.27902e-05	0.00668883
1110032F04Rik	-2.18416	1.8233	9.22185e-05	0.00668883
Anxa4	-0.88949	3.60847	9.45589e-05	0.006752
Inpp4b	-0.363101	7.6381	0.000123351	0.00831858
Wfikkn2	-1.89478	1.41024	0.000124328	0.008333
Rpl14	-0.607806	8.66673	0.000145198	0.0096139
App	-0.955711	4.48184	0.000150759	0.00986561
Tmsb10	-0.585311	8.67759	0.000152636	0.00992585
Rab3d	-0.581477	5.39384	0.000159177	0.01029
Spef2	-1.60357	2.94006	0.000163506	0.0104588
Rpl17	-0.594129	6.99665	0.000179293	0.011193
Chchd1	-0.612877	5.15521	0.000186153	0.0113616
Tlr1	-0.501466	6.67134	0.000192403	0.011424
Gpr146	-0.676394	5.87501	0.000189933	0.011424
Nme2	-0.619406	6.89914	0.000200948	0.0117399
Rpl13a	-0.560748	8.73058	0.00021142	0.012221
Havcr2	-2.13106	1.82182	0.000213389	0.0122699
Rpl35	-0.63675	7.56023	0.000220468	0.0126106
Hspa1b	-1.97415	5.29738	0.000223333	0.0127079
Il7r	-0.418539	10.0562	0.000239799	0.0133904
Rpl29	-0.518953	7.19717	0.000240231	0.0133904
Hspa1a	-2.29184	3.145	0.000252493	0.0138618
Gng2	-0.482928	6.29322	0.000259369	0.0141681
Fxyd4	-2.8671	-0.226492	0.000289031	0.0153285
Neurl3	-0.40496	7.42992	0.000310599	0.0160719
Rps19	-0.700024	9.46448	0.000310369	0.0160719
Gpr34	-1.2885	2.98625	0.000312938	0.0160719
Rps20	-0.636341	7.69162	0.000324778	0.0165804
Ar	-0.661179	4.08871	0.000334473	0.0169172
Ier3	-0.751517	5.46679	0.000343506	0.0172147
Atox1	-0.526767	5.46475	0.000345314	0.0172263
Rps12	-0.732404	5.77753	0.000348055	0.0172841
Dapl1	-0.418958	8.23855	0.000367479	0.0180122
Mrpl33	-0.423382	6.53363	0.000369312	0.0180122
Slc16a10	-3.16479	0.786684	0.000368652	0.0180122
Dgkh	-0.579874	4.98605	0.000376212	0.0181258
Rpl32	-0.622733	9.00906	0.000373907	0.0181258
5031414D18Rik	-2.20766	0.60308	0.00038187	0.0182979
4930523C07Rik	-0.327919	7.7079	0.000402955	0.0190532
Slco4a1	-0.947115	3.54781	0.000405567	0.0190532
Esm1	-1.84045	1.90139	0.000405844	0.0190532
Atp5e	-0.660114	5.95872	0.000421107	0.019577
Sptssa	-0.467062	7.04289	0.000445249	0.0198545
Crip1	-0.534127	8.81658	0.000443153	0.0198545
Rpl27a	-0.615982	5.94817	0.00043859	0.0198545
Ydjc	-1.01364	3.22762	0.000456066	0.0201722
Tmem41a	-0.711181	3.89051	0.000473895	0.0207924
Tmem171	-1.74282	1.56376	0.000482974	0.021106
Rplp0	-0.543692	9.83258	0.000489277	0.0211526
Scamp4	-0.376912	7.48	0.000506319	0.0215314
Ndufb7	-0.440454	6.75308	0.000512023	0.0215314
Cox6b1	-0.461329	7.0657	0.000510299	0.0215314
Hs3st3b1	-0.56046	6.00646	0.00050884	0.0215314
Cryl1	-0.798925	3.52065	0.000505095	0.0215314
Uqcc2	-0.673472	4.79833	0.00054009	0.0224353
Ggact	-0.902868	3.80163	0.000536048	0.0224353
Gcnt1	-3.34198	1.79466	0.000538866	0.0224353
Sh3bgrl3	-0.39723	9.34374	0.000558886	0.0229542
Slc30a4	-1.52697	2.85227	0.000565205	0.0231268
Scpep1	-0.614105	4.46088	0.000571671	0.0233041
Eef1b2	-0.501386	7.33511	0.000604944	0.0242853
Edaradd	-0.877547	3.29204	0.000606855	0.0242853
Fn3k	-2.82874	0.0809365	0.000600266	0.0242853
Runx2	-0.53801	5.12257	0.000648071	0.0256528
Rps5	-0.578291	8.30244	0.000673284	0.0265546
Pim1	-0.611081	4.75505	0.000689148	0.0270825
Rpl36a	-0.624682	5.65866	0.000708593	0.0275494
Pdpr	-0.912899	3.42014	0.000734783	0.0283657
Rps24	-0.653343	7.40809	0.000739789	0.0283784
Pag1	-0.632375	4.88939	0.000759824	0.0289236
Gsto1	-0.651524	4.95437	0.000771656	0.029272
Eif6	-0.342621	7.62421	0.000809636	0.0305009
Rapgef4	-0.638247	5.39011	0.000827752	0.0309698
Rsl24d1	-0.406285	5.9363	0.00083728	0.0312194
Cst3	-0.463124	6.33944	0.000853456	0.0315
Nrip3	-3.69494	-0.501681	0.000850809	0.0315
Ddrgk1	-0.32179	6.68567	0.000863009	0.0317454
Cacnb1	-0.756941	3.28952	0.000937961	0.0338774
Tspan31	-0.338004	6.93968	0.000943067	0.0338915
Gnb2l1	-0.535699	8.59851	0.000964349	0.0343193
Bola2	-0.750803	4.87856	0.000963791	0.0343193
Guk1	-0.378951	6.28667	0.00098061	0.0344475
Rpl35a	-0.606379	6.00245	0.00097929	0.0344475
Prdx6	-0.336118	7.97528	0.00100553	0.03476
Txndc15	-0.39945	6.2901	0.0010086	0.03476
Anapc11	-0.490587	6.12269	0.001002	0.03476
Rps23	-0.609687	7.94266	0.000995588	0.03476
Sec22a	-0.637804	3.99717	0.00100747	0.03476
Fam20a	-1.96515	0.60335	0.00100653	0.03476
Gm590	-5.65798	-0.243597	0.00103574	0.0354718
Mettl9	-0.526263	5.5151	0.00104997	0.0358467
Rps3	-0.553224	8.98027	0.00108395	0.036523
Ccdc18	-1.69009	0.557458	0.00108475	0.036523
Il15	-1.28747	2.04046	0.00111604	0.037173
Atp5o	-0.477272	6.95102	0.00113507	0.0374902
Dynll1	-0.378542	8.01553	0.00114993	0.037562
Tmsb4x	-0.455578	12.8169	0.00115866	0.037562
Taf10	-0.473788	6.78405	0.00115299	0.037562
Rpl37a	-0.602068	7.31688	0.00114926	0.037562
Ggh	-0.585471	4.90167	0.00120147	0.0383803
Aqp3	-0.617893	4.91724	0.00119629	0.0383803
Rpl5	-0.471059	7.25855	0.00121357	0.0386537
Slfn5	-0.638157	5.14648	0.0012407	0.0392124
Vipr1	-0.630113	6.16373	0.00125131	0.0392833
Tmem141	-1.06801	2.30245	0.00125902	0.0392995
Rere	-0.518151	5.18395	0.00129431	0.0399759
Egln3	-1.40374	1.95799	0.0013408	0.0406897
Rps15	-0.495548	7.35156	0.00146882	0.0437017
Mgst3	-1.72737	1.66107	0.00147206	0.0437017
L1cam	-0.757698	5.17031	0.0015245	0.044772
Rpl12	-0.536289	7.1223	0.001548	0.0451525
Cd53	-0.348284	10.115	0.00158321	0.045583
Atp8b4	-0.405052	7.67584	0.00158717	0.045583
Rpl31	-0.543633	6.17576	0.00158628	0.045583
Fam174b	-0.55645	4.56631	0.00158351	0.045583
St6gal1	-0.591403	6.59872	0.00157839	0.045583
Vimp	-0.333292	6.77319	0.00164582	0.0466194
Krtcap2	-0.39993	6.86122	0.00164715	0.0466194
Ddx28	-0.475801	5.15426	0.00166917	0.0469993
Epas1	-1.6323	1.51571	0.00166541	0.0469993
Klf13	-0.350917	8.08304	0.00169462	0.0473904
Rabac1	-0.413386	7.86763	0.00170042	0.0473904
P2ry14	-1.80327	0.145937	0.00171578	0.0476968
Rab28	-0.463259	5.46422	0.00172422	0.04781
St8sia1	-0.909692	3.97125	0.00176544	0.048583
S100a10	-0.364524	8.5739	0.00179175	0.0490597
Plp2	-0.646574	4.30228	0.00180969	0.0494271
Ildr1	0.48226	4.96716	0.0017771	0.048781
1700001O22Rik	1.04473	3.16361	0.00175109	0.0483097
Hspa13	0.695547	4.17972	0.00174519	0.048269
Cdc42ep1	1.14554	2.44651	0.00169804	0.0473904
Cul4b	0.419761	5.74557	0.00169981	0.0473904
Lnx2	0.461819	6.1752	0.00162744	0.0463016
Trim30d	0.576676	4.70031	0.00162123	0.0462454
Tle4	0.299592	7.31159	0.00159603	0.0456457
As3mt	0.556763	5.49665	0.00158967	0.045583
6330403K07Rik	1.13147	2.87485	0.00154986	0.0451525
Spc25	1.26931	2.04082	0.00153676	0.045011
Clstn1	0.454839	5.93673	0.00151798	0.0447008
Morc1	2.00218	0.456876	0.00148844	0.0439491
Fam84a	4.0525	0.0830502	0.00147678	0.0437231
Galm	0.599498	4.72944	0.00146053	0.0435963
Styk1	1.36153	2.61408	0.00143663	0.0430005
Repin1	0.929884	3.62865	0.00140188	0.0420758
Tigd3	2.35964	0.457917	0.00139346	0.0419382
Ccne1	0.431804	5.22567	0.00139087	0.0419382
Adal	0.606034	4.80968	0.00136857	0.0414171
Syt11	0.423873	6.087	0.00133418	0.0406014
Fes	1.88756	2.0902	0.00132003	0.0402831
Naip5	1.27037	3.0678	0.00131359	0.0402831
Adrb1	1.02007	3.03964	0.00131927	0.0402831
Ptpn9	0.47052	5.05739	0.00131365	0.0402831
Pdgfb	0.996882	4.48365	0.00128967	0.0399759
Gimap6	0.320163	10.0716	0.00129533	0.0399759
Serpina3f	0.790644	3.61483	0.00127059	0.0395475
Tmem51	1.32796	1.84044	0.00125535	0.039297
Mcm10	4.3838	0.370821	0.00124547	0.0392125
Trak1	0.443906	5.88815	0.00124187	0.0392124
Xcl1	0.644894	5.03196	0.00123227	0.0391352
Rasl11b	1.13134	2.81808	0.00119828	0.0383803
Rpa2	0.334826	6.86981	0.00118438	0.038169
Ifit1bl1	0.323167	7.57731	0.00116991	0.0378145
Ddx43	0.694871	3.94161	0.00115866	0.037562
Sh3bp2	0.642162	4.2935	0.00115785	0.037562
Suz12	0.432862	7.23133	0.00113586	0.0374902
Kcnq5	1.99296	1.04211	0.00112828	0.0374664
Il12rb1	0.45793	4.98772	0.00110701	0.0369849
Wls	0.475106	5.72293	0.00109246	0.0366107
Ap4e1	0.590564	5.01864	0.0010865	0.036523
Nhsl1	2.91326	-0.210328	0.00107592	0.0365046
Mtmr6	0.30939	7.12355	0.00107123	0.0364585
Angel2	0.30738	7.15894	0.00102518	0.0352203
Rgs1	0.506723	6.22125	0.000976949	0.0344475
Gimap4	0.312345	10.5838	0.000978351	0.0344475
Camk2d	0.441175	6.62427	0.000964396	0.0343193
Spry1	1.11272	3.47981	0.000939576	0.0338774
Lilr4b	1.04643	3.4048	0.000918579	0.0333749
Nod1	0.352365	8.28847	0.000919527	0.0333749
Itga7	1.41435	1.51749	0.000899072	0.0328507
Izumo1r	0.853867	3.73792	0.000882549	0.0323552
Gsap	0.462853	6.16014	0.000850436	0.0315
Hif1a	0.316321	7.52292	0.000821072	0.0308255
Lpin2	0.629328	5.40676	0.000792972	0.0299765
Lrp10	0.278734	8.91777	0.000758956	0.0289236
Mphosph9	0.519396	5.24748	0.000740305	0.0283784
Ccrl2	1.18063	2.79171	0.000720872	0.0279274
Letmd1	0.386696	6.06253	0.00070026	0.0273227
Iigp1	1.46644	3.93286	0.000694951	0.0272127
Pdp1	0.618843	4.4311	0.000629345	0.0250022
Cstad	2.20246	0.507511	0.000610816	0.0243546
Serpina3g	0.496626	7.43255	0.000606303	0.0242853
Abcb1a	0.562959	6.62289	0.000580105	0.02356
Tfpi	1.51413	2.42866	0.000554458	0.0228583
S1pr5	0.511861	7.62663	0.00054491	0.0225498
Chst2	1.36205	3.14662	0.000511036	0.0215314
Zfp869	0.416264	7.07127	0.000512417	0.0215314
Prkch	0.37447	9.10081	0.000489849	0.0211526
Pml	0.369541	6.62456	0.000487914	0.0211526
Lrrk1	0.642926	5.86198	0.000469296	0.0206736
Cpne7	1.02484	4.76422	0.000453992	0.0201621
Klra5	3.08133	0.277017	0.000431865	0.0198545
Acot6	2.72032	-0.179089	0.000444394	0.0198545
Dtx4	1.00837	4.21602	0.000441932	0.0198545
Serpinb9	0.47452	6.44056	0.000436823	0.0198545
Gtf2a1	0.447575	5.73818	0.000438653	0.0198545
Stim2	0.383944	6.72741	0.000433449	0.0198545
Aurkb	2.77874	0.710434	0.000426297	0.0197343
Ncoa3	0.387325	6.59021	0.000415978	0.0194212
Zfand4	1.42301	2.14678	0.000406353	0.0190532
Fyn	0.352934	9.85652	0.000390406	0.0186253
Cd200r4	0.756669	4.37352	0.000376618	0.0181258
Tdrd7	0.893366	3.79091	0.000358309	0.0177128
Atxn2	0.528897	5.38123	0.000337481	0.0169907
Adar	0.326608	7.57598	0.00032997	0.0167671
Zfp365	1.5442	2.47804	0.000311836	0.0160719
Aplp1	0.810102	4.23955	0.000313348	0.0160719
Itgad	3.24342	0.583001	0.000301717	0.0158474
Gem	0.760584	4.6613	0.000293964	0.0155148
Apobec2	0.808535	3.47242	0.000282229	0.0150407
Zhx3	1.14135	2.75776	0.000279748	0.0149816
Dok4	2.03881	0.870689	0.000275829	0.0148445
Atg4c	2.88468	0.169256	0.00027273	0.0147504
Arntl	0.686944	5.70537	0.000263623	0.0143288
Wdhd1	0.938048	4.56598	0.000250627	0.0138288
Klrb1f	1.06266	4.02776	0.000246378	0.0136633
Tnfaip3	0.633659	8.00488	0.000238505	0.0133904
Hoxa7	4.17995	-0.07693	0.000226639	0.0128292
Itga4	0.651365	8.21035	0.000210322	0.012221
Fos	0.711754	8.57506	0.00019507	0.0114708
Abi1	0.350149	7.42737	0.000195292	0.0114708
Ddc	1.20064	3.56998	0.00019155	0.011424
Fbxo18	0.496971	6.24745	0.00019113	0.011424
Klf9	1.18526	2.71426	0.000187618	0.0113874
Ubtd2	1.49831	1.69356	0.000185196	0.0113616
Pex1	0.769977	3.79582	0.000185711	0.0113616
Ift80	0.577348	5.33044	0.000181892	0.0112907
Ssh1	0.678145	5.2036	0.000173263	0.0108787
Rorc	2.49967	1.49594	0.000171849	0.0108523
Fam78b	1.92459	1.79607	0.000164614	0.0104588
Serpinb6b	0.512733	5.62263	0.00016466	0.0104588
Ak3	0.4413	6.77471	0.000150806	0.00986561
Dapk2	0.664025	5.01364	0.000142215	0.00947378
Itfg3	0.492327	6.11893	0.000121661	0.00825559
Ints5	0.435369	6.41542	0.000121107	0.00825559
Nsmaf	0.411424	8.25787	0.000117864	0.00809854
Gtf2i	0.387185	9.03115	0.000117031	0.00809218
Chek1	1.59242	1.26905	0.000115712	0.00805192
Ezh2	0.656732	5.76137	0.000112999	0.00791355
Rrm2	1.4068	3.76115	0.000108541	0.00765041
Scly	0.628219	5.35863	0.000100973	0.00716317
Grhl1	2.54484	0.564258	9.06435e-05	0.00668323
Slc43a1	1.96855	1.81581	9.11489e-05	0.00668323
Kif5c	1.24429	3.86939	7.96978e-05	0.00596369
Vps35	0.369019	7.80328	7.3312e-05	0.00560093
Cpm	0.570655	5.66928	6.69189e-05	0.00528391
Ncoa1	0.576466	6.08908	6.22488e-05	0.00503754
Sla	0.370738	8.92063	6.19241e-05	0.00503754
Sh3tc1	2.5393	1.9178	5.52691e-05	0.00457435
Irf8	0.921409	4.85158	4.62817e-05	0.00401292
Crbn	0.385026	7.13102	4.33886e-05	0.00379216
Zfp93	1.67254	1.9186	3.85806e-05	0.00350582
Nphp4	2.89402	0.74035	3.68459e-05	0.00341137
Tnfrsf25	0.609418	5.71653	3.47443e-05	0.00327225
Art2b	0.915378	4.84596	3.24602e-05	0.00308371
Il23r	6.66073	0.0578257	2.98449e-05	0.00288545
Cyth3	0.658621	5.54867	2.81658e-05	0.00279738
Phf13	0.546576	5.90373	2.29067e-05	0.00233884
Prune	0.815162	4.67272	2.14906e-05	0.00221495
Bid	0.503124	6.38425	1.71122e-05	0.0017976
Ttc7b	0.486948	6.54711	1.10261e-05	0.00122919
Rfwd3	0.621923	5.67977	1.03904e-05	0.00118245
4921525O09Rik	2.72481	2.25016	9.50557e-06	0.00109819
Tank	0.560235	6.16176	9.54946e-06	0.00109819
Rab27a	0.551201	6.57282	8.08115e-06	0.000949317
Rnf43	0.874134	4.24774	7.857e-06	0.000943272
Dtx1	0.401383	8.9841	6.61927e-06	0.000812534
Ube2g2	0.397222	7.51221	6.54253e-06	0.00081224
Jak2	0.470159	7.64108	4.55599e-06	0.00059255
Herc4	0.52775	7.35004	4.32306e-06	0.00056903
P2rx7	1.62204	3.72853	3.29277e-06	0.000438701
Unc5cl	0.625994	5.1739	3.05962e-06	0.000423119
Car2	1.97469	4.69121	1.84065e-06	0.000279293
Ryr1	1.28445	3.25232	1.20051e-06	0.000190081
Atp10d	0.499007	6.9091	9.48828e-07	0.000153269
Enpp5	1.49708	2.75549	8.59386e-07	0.000146698
Zcchc18	0.731298	6.12852	8.72802e-07	0.000146698
Fcer1g	1.01608	4.4923	7.774e-07	0.000134811
Klhl4	3.68889	0.488436	7.20747e-07	0.000127003
Gimap7	0.736827	8.27673	6.11179e-07	0.000111286
Klrg1	0.715878	5.63716	5.20219e-07	9.97086e-05
Kif13a	6.84807	0.386698	3.55362e-07	6.93273e-05
Mfhas1	0.695788	5.59887	3.28017e-07	6.63626e-05
Pde2a	0.673569	9.08134	1.35592e-07	2.87698e-05
Fggy	6.58313	0.365573	1.18942e-07	2.65191e-05
Themis2	1.62892	3.08717	5.55079e-08	1.37824e-05
Hic1	1.75175	3.09858	2.17667e-09	6.6056e-07
Tspan3	0.992042	5.47236	7.90962e-10	2.54155e-07
Cd38	0.972805	5.0404	4.44769e-10	1.47246e-07
Tox	1.21385	6.4109	1.31628e-10	4.63881e-08
Abtb2	0.697309	7.65832	9.29941e-11	3.38653e-08
Cybb	6.759	0.475496	2.40782e-11	9.74277e-09
Ikzf3	0.755678	7.59741	1.1021e-13	8.02693e-11
Ncf1	1.6202	4.78366	8.41827e-15	7.07459e-12
Klra9	1.59119	5.66104	2.53629e-15	2.30908e-12
